# Supplementary material for: Post-Traumatic Stress, Workplace Violence, Resilience, and Burnout: A Path Analysis Among Korean Paramedics
Source: Healthcare (Basel). 2025 Oct 4;13(19):2519. doi: 10.3390/healthcare13192519 (PMC12524421; doi:10.3390/healthcare13192519)
Supplement: Supplementary file 1 [file healthcare-13-02519-s001.zip]

Archive with 1 entries (1 files):
- healthcare-3874182-supplementary.pdf
